# Supplementary material for: Time-Series Sensory Analysis Provided Important TI Parameters for Masking the Beany Flavor of Soymilk
Source: Foods. 2023 Jul 19;12(14):2752. doi: 10.3390/foods12142752 (PMC10379375; doi:10.3390/foods12142752)
Supplement: Supplementary file 1 [file foods-12-02752-s001.zip]

Archive with 2 entries (2 files):
- Suppl Figure_PDF.pdf
- Suppl Table.pdf
